# Supplementary material for: Challenges and Practical Solutions to MRI and Histology Matching and Measurements Using Available ImageJ Software Tools
Source: Biomedicines. 2022 Jun 30;10(7):1556. doi: 10.3390/biomedicines10071556 (PMC9313422; doi:10.3390/biomedicines10071556)
Supplement: Supplementary file 1 [file biomedicines-10-01556-s001.zip]

Archive with 1 entries (1 files):
- Videos S1.mp4
